# Supplementary material for: European Epidemiological Patterns of Cannabis- and Substance-Related Body Wall Congenital Anomalies: Geospatiotemporal and Causal Inferential Study
Source: Int J Environ Res Public Health. 2022 Jul 25;19(15):9027. doi: 10.3390/ijerph19159027 (PMC9330494; doi:10.3390/ijerph19159027)
Supplement: Supplementary file 1 [file ijerph-19-09027-s001.zip › ijerph-1804252-supplementary/Model Op BdW_2 - Supplementary Tables S1-11.xlsx]

## Sheet: Contents
	Supplementary Table Number	Contents
	1	Overall Study Profile
	2	Daily Cannabis Use - Raw Data
	3	Daily Cannabis Use - Interpolated Data
	4	All regression slopes and results from bivariate analyses
	5	Variable Importance Tables from Ranger random forest regression - Gastroschisis
	6	Variable Importance Tables from Ranger random forest regression - Omphalocele
	7	Variable Importance Tables from Ranger random forest regression - Diaphragmatic Hernia
	8	Inverse probability weighted panel regression results - Gastroschisis
	9	Inverse probability weighted panel regression results - Omphalocele
	10	Inverse probability weighted panel regression results - Diaphragmatic hernia
	11	Wilcoxson tests comparing main covariate groups

## Sheet: ST1 TableOne
	Variable	Value
	Sample Size	488
	Country (%)
	Belgium	40 ( 8.2)
	Bulgaria	40 ( 8.2)
	Croatia	32 ( 6.6)
	Finland	20 ( 4.1)
	France	40 ( 8.2)
	Germany	40 ( 8.2)
	Hungary	12 ( 2.5)
	Italy	40 ( 8.2)
	Netherlands	36 ( 7.4)
	Norway	40 ( 8.2)
	Poland	40 ( 8.2)
	Portugal	40 ( 8.2)
	Spain	40 ( 8.2)
	Sweden	28 ( 5.7)
	Year (Range)	2010: 2019
	Anomaly (%)
	Abdominal wall defects	122 (25.0)
	Diaphragmatic hernia	122 (25.0)
	Gastroschisis	122 (25.0)
	Omphalocele	122 (25.0)
	Anomaly_Rate (mean (SD))	3.24 (2.74)
	Tobacco (mean (SD))	22.76 (5.45)
	Alcohol (p.c.L/Yr) (mean (SD))	10.77 (1.82)
	Amphetamines (% Use) (median [IQR])	0.60 [0.30, 0.80]
	Cocaine (% Use) (median [IQR])	0.71 [0.40, 1.20]
	Last_Month_Cannabis (% Use) (mean (SD))	0.04 (0.02)
	Cannabis_Herb_THC_Content (%) (mean (SD))	0.09 (0.04)
	Cannabis_Resin_THC_Content (%) (mean (SD))	0.16 (0.09)
	%_Daily_Cannabis_ Use (mean (SD))	0.01 (0.01)
	%_Daily_Cannabis_Use_Interpolated (mean (SD))	0.01 (0.01)
	Last_Month_Cannabis_x_Herb_THC_Content (mean (SD))	0.03 (0.03)
	Last_Month_Cannabis_x_Resin_THC_Content (mean (SD))	0.13 (0.12)
	Last_Month_Cannabis_x_Herb_THC_Content_x_Daily_Use_Interpolated (median [IQR])	0.02 [0.00, 0.06]
	Last_Month_Cannabis_x_Resin_THC_Content_x_Daily_Use_Interpolated (median [IQR])	0.03 [0.01, 0.13]
	Trend_in_Daily_Cannabis_Use = Increasing (%)	348 (71.3)
	Mean_Annual_Household_Income (mean (SD))	30298.66 (17323.37)

## Sheet: ST2 Daily
	Country	2010	2011	2012	2013	2014	2015	2016	2017	2018	2019
	Belgium	-	-	-	0.0054	-	-	-	-	0.0132	-
	Bulgaria	-	-	0.002	-	-	-	0.0016	-	-	-
	Croatia	-	-	0.005	-	-	0.0078	-	-	-	-
	Finland	0.002	-	-	-	0.0031	-	-	-	-	-
	France	0.015	-	-	-	0.0217	-	-	0.0199	-	-
	Germany	-	-	0.006	-	-	0.0067	-	-	0.0084	-
	Hungary	-	-	-	-	-	-	-	-	-	-
	Italy	-	-	0.003	-	0.0094	-	-	0.0108	-	-
	Netherlands	-	0.0146	0.0146	0.0146	0.0146	0.0146	0.0133	0.0126	0.019	0.02
	Norway	0.003	0.003	0.003	0.003	0.0037	0.0044	0.0053	0.0016	0.0068	0.0038
	Poland	0.004	-	0.001	-	0.0018	-	-	-	-	-
	Portugal	-	-	0.005	-	-	-	0.0002	-	-	-
	Spain	-	0.025	-	0.026	-	0.0285	-	0.0372	-	-
	Sweden	-	-	-	-	-	-	-	-	-	-

## Sheet: ST3 Daily.Int
	Country	2010	2011	2012	2013	2014	2015	2016	2017	2018	2019
	Belgium	0.0054	0.0054	0.0054	0.0054	0.007	0.0085	0.0101	0.0116	0.0132	0.0132
	Bulgaria	0.002	0.002	0.002	0.0019	0.0018	0.0017	0.0016	0.0016	0.0016	0.0016
	Croatia	0.005	0.005	0.005	0.0059	0.0069	0.0078	0.0092	0.0107	-	-
	Finland	0.002	0.0023	0.0026	0.0028	0.0031	-	-	-	-	-
	France	0.015	0.0167	0.0184	0.02	0.0217	0.0211	0.0205	0.0199	0.0199	0.0199
	Germany	0.006	0.006	0.006	0.0062	0.0065	0.0067	0.0073	0.0078	0.0084	0.0084
	Hungary	0.0007	0.0007	0.0007	-	-	-	-	-	-	-
	Italy	0.003	0.003	0.003	0.0062	0.0094	0.0099	0.0103	0.0108	0.0108	0.0108
	Netherlands	-	0.0146	0.0146	0.0146	0.0146	0.0146	0.0133	0.0126	0.019	0.02
	Norway	0.003	0.003	0.003	0.003	0.0037	0.0044	0.0053	0.0016	0.0068	0.0038
	Poland	0.004	0.0025	0.001	0.0014	0.0018	0.0018	0.0018	0.0018	0.0018	0.0018
	Portugal	0.005	0.005	0.005	0.0038	0.0026	0.0014	0.0002	0.0002	0.0002	0.0002
	Spain	0.025	0.025	0.0255	0.026	0.0273	0.0285	0.0329	0.0372	0.0372	0.0372
	Sweden	-	-	-	-	-	-	-	-	-	-

## Sheet: ST4 Slopes
	Anomaly	Substance	Mean Anomaly Rate	Estimate	Std.Error	Sigma	t_statistic	P_Value	E-Value Estimate	E-Value Lower Bound
	Abdominal Wall Defx	Resin	5.5353	2.7392	0.5709	0.5132	4.7978	5.33e-06	256.741	35.0061
	Omphalocele	Resin	2.7816	2.7388	0.7248	0.6516	3.7785	0.000262	91.1652	12.1337
	Omphalocele	Herb	2.7816	4.7907	1.7523	0.6813	2.734	0.00720504	1201.3	11.8296
	Omphalocele	LMCannabis_Resin	2.7816	1.6382	0.5575	0.6676	2.9384	0.00405612	18.1437	3.63994
	Abdominal Wall Defx	Herb	5.5353	3.392	1.5215	0.5916	2.2294	0.0276489	368.448	3.19929
	Gastroschisis	Resin	2.2386	1.7497	0.7518	0.6759	2.3273	0.0218696	20.5827	2.27113
	Diaphragmatic Hernia	LM.Cannabis_x_Herb.THC_x_Daily.Interpol.	2.4082	1.7433	0.7672	0.655	2.2723	0.0249618	22.0261	2.15018
	Diaphragmatic Hernia	LM.Cannabis_x_Resin.THC_x_Daily.Interpol.	2.4082	0.9085	0.3604	0.6744	2.5208	0.0133219	6.27098	1.96104
	Abdominal Wall Defx	Log(Amphetamine)	5.5353	0.2919	0.0709	0.5651	4.1184	7.04e-05	2.57966	1.87834
	Omphalocele	LMCannabis_Herb	2.7816	4.8916	2.4053	0.6905	2.0337	0.0441905	1261.19	1.87636
	Gastroschisis	Log(Amphetamine)	2.2386	0.3202	0.0795	0.6341	4.0274	9.93e-05	2.54454	1.84779
	Omphalocele	Cocaine	2.7816	0.25	0.0844	0.6779	2.9621	0.00368481	2.14574	1.48861
	Diaphragmatic Hernia	Cocaine	2.4082	0.2261	0.079	0.6344	2.8624	0.00496228	2.11106	1.45437
	Abdominal Wall Defx	LMCannabis_Resin	5.5353	0.9464	0.4642	0.5558	2.0388	0.0439778	8.8881	1.32795
	Gastroschisis	Tobacco	2.2386	0.0006	0.0112	0.6756	0.0527	0.958073	1.02906	1
	Abdominal Wall Defx	Tobacco	5.5353	0.0016	0.01	0.6037	0.1603	0.872903	1.05178	1
	Gastroschisis	Annual_Alcohol	2.2386	0.0021	0.0336	0.6756	0.0635	0.949507	1.05659	1
	Omphalocele	Annual_Alcohol	2.7816	0.0129	0.0349	0.7018	0.3708	0.711467	1.14811	1
	Abdominal Wall Defx	Annual_Alcohol	5.5353	0.0137	0.03	0.6032	0.4553	0.649682	1.16663	1
	Gastroschisis	Cocaine	2.2386	0.0425	0.084	0.6749	0.5061	0.6137	1.30904	1
	Omphalocele	Log(Amphetamine)	2.7816	0.1163	0.0874	0.6971	1.3306	0.18585	1.60084	1
	Abdominal Wall Defx	Cocaine	5.5353	0.1279	0.0743	0.5964	1.7226	0.0875299	1.7274	1
	Abdominal Wall Defx	Daily.Interpol.	5.5353	0.2245	0.3106	0.5813	0.7229	0.471458	2.19505	1
	Omphalocele	LM.Cannabis_x_Resin.THC_x_Daily.Interpol.	2.7816	0.7298	0.3759	0.7034	1.9417	0.0550508	4.58038	1
	Diaphragmatic Hernia	LM_Cannabis	2.4082	0.7874	2.7082	0.6554	0.2907	0.771745	5.41684	1
	Diaphragmatic Hernia	Resin	2.4082	0.8722	0.7488	0.6731	1.1648	0.246748	5.95713	1
	Diaphragmatic Hernia	LMCannabis_Resin	2.4082	0.9028	0.5588	0.6692	1.6154	0.10922	6.28335	1
	Omphalocele	LM.Cannabis_x_Herb.THC_x_Daily.Interpol.	2.7816	0.9918	0.8406	0.7177	1.1798	0.240553	6.49205	1
	Abdominal Wall Defx	LMCannabis_Herb	5.5353	1.3325	2.0997	0.6027	0.6346	0.526875	14.437	1
	Diaphragmatic Hernia	Herb	2.4082	1.63	1.6797	0.6531	0.9704	0.333775	18.8678	1
	Omphalocele	LM_Cannabis	2.7816	2.1734	2.8948	0.7006	0.7508	0.454237	33.1477	1
	Gastroschisis	Herb	2.2386	3.0292	1.7153	0.667	1.766	0.0799385	124.231	1
	Diaphragmatic Hernia	LMCannabis_Herb	2.4082	3.2822	2.2644	0.65	1.4495	0.149817	197.483	1
	Omphalocele	Daily.Interpol.	2.7816	10.4561	7.6295	0.7161	1.3705	0.173255	1.17853e+06	1
	Diaphragmatic Hernia	Daily.Interpol.	2.4082	13.6466	7.0193	0.6589	1.9441	0.0543648	3.06702e+08	1
	Abdominal Wall Defx	LM.Cannabis_x_Herb.THC_x_Daily.Interpol.	5.5353	-0.0101	0.7258	0.6196	-0.0139	0.9889	1.13825	-
	Diaphragmatic Hernia	Tobacco	2.4082	-0.0261	0.0106	0.6399	-2.4483	0.0158001	1.23572	-
	Omphalocele	Tobacco	2.7816	-0.0286	0.0114	0.6845	-2.51	0.0134052	1.23931	-
	Diaphragmatic Hernia	Annual_Alcohol	2.4082	-0.0355	0.0325	0.6524	-1.0933	0.276447	1.28161	-
	Diaphragmatic Hernia	Log(Amphetamine)	2.4082	-0.0645	0.082	0.654	-0.7869	0.432905	1.41453	-
	Gastroschisis	LMCannabis_Resin	2.2386	-0.125	0.5787	0.6929	-0.2161	0.829352	1.63705	-
	Gastroschisis	LM.Cannabis_x_Resin.THC_x_Daily.Interpol.	2.2386	-0.2013	0.3816	0.7141	-0.5275	0.599038	1.9072	-
	Gastroschisis	LM.Cannabis_x_Herb.THC_x_Daily.Interpol.	2.2386	-0.7261	0.81	0.6915	-0.8964	0.371946	4.63945	-
	Abdominal Wall Defx	Daily.Interpol.	5.5353	-1.385	6.6001	0.6195	-0.2098	0.834166	14.7783	-
	Gastroschisis	LMCannabis_Herb	2.2386	-1.8961	2.3471	0.6737	-0.8078	0.420777	25.3878	-
	Abdominal Wall Defx	LM_Cannabis	5.5353	-2.4918	2.4841	0.6012	-1.0031	0.317847	86.3883	-
	Gastroschisis	LM_Cannabis	2.2386	-5.8133	2.7405	0.6633	-2.1213	0.0359547	5820.11	-
	Gastroschisis	Daily.Interpol.	2.2386	-7.8444	7.3564	0.6905	-1.0663	0.288542	61774	-

## Sheet: ST5-7 Ranger Op
	Gastroschisis			Omphalocele			Diaphragmatic Hernia
	Random Forrest Regression Table			Random Forrest Regression Table			Random Forrest Regression Table
	Variable	Importance		Variable	Importance		Variable	Importance
	Income	7.52392		Income	11.5419		Tobacco	8.53092
	Amphetamines	5.70521		Tobacco	6.98258		Income	8.35219
	Tobacco	5.63336		LM.Cannabis_x_Resin.THC_x_Daily.Interpol.	4.2181		LM.Cannabis_x_Resin.THC_x_Daily.Interpol.	3.42709
	Resin	4.98364		Alcohol	4.09578		Resin	3.30533
	Daily.Interpol.	4.12966		Resin	4.01887		Daily.Interpol.	3.14499
	Daily.Interpol.	3.74972		Herb	3.73657		LM.Cannabis	3.00083
	LM.Cannabis_x_Resin.THC_x_Daily.Interpol.	3.1561		LM.Cannabis_x_Herb.THC_x_Daily.Interpol.	3.57547		LM.Cannabis_x_Herb.THC_x_Daily.Interpol.	2.97604
	LM.Cannabis	3.06744		LM.Cannabis_x_Resin.THC	3.56591		Alcohol	2.95082
	LM.Cannabis_x_Resin.THC	2.98959		Daily.Interpol.	3.28524		LM.Cannabis_x_Herb.THC	2.84807
	Herb	2.55502		Amphetamines	2.9758		Herb	2.82065
	LM.Cannabis_x_Herb.THC	2.4976		Cocaine	2.87496		LM.Cannabis_x_Resin.THC	2.80171
	LM.Cannabis_x_Herb.THC_x_Daily.Interpol.	2.48428		LM.Cannabis_x_Herb.THC	2.52007		Cocaine	2.74335
	Cocaine	2.46859		LM.Cannabis	2.3795		Amphetamines	1.88228

## Sheet: ST8 Gss plm
> #############################
> ### Gastroschisis									Parameters			Model Parameters
>									Term	Estimate (C.I.)	P-Value	Parameter	Value
> # Additive
> summary(plm(LAnomRt ~ TobRt + AlcRt + LpmHerbDailyInt + LpmResinDailyInt + pmResin + pm.Daily.Intpltd + LAmph + LCocc + MHY-LAmph-pmResin-AlcRt,						1			Additive
+ effect="twoways", model="pooling", weights = sw1, data = EurDAnallConteIaaBdWImpGss ))						1			Rate ~ Tobacco + Alcohol + LM.Cannabis_x_Herb.THC_x_Daily.Interpol. + LM.Cannabis_x_Resin.THC_x_Daily.Interpol. + LM.Cannabis_x_Resin.THC + Daily.Interpol. + Amphetamines + Cocaine + Income
Pooling Model									Tobacco	0.13 (0.08, 0.18)	2.69e-07	Adj.R.Squared	0.143	***
									LM.Cannabis_x_Herb.THC_x_Daily.Interpol.	-2.15 (-2.66, -1.64)	2.21e-13	Statistic	21.9359	***
Call:									LM.Cannabis_x_Resin.THC_x_Daily.Interpol.	2.55 (1.98, 3.12)	2.45e-14	Deg.Freedom	6115	***
plm(formula = LAnomRt ~ TobRt + AlcRt + LpmHerbDailyInt + LpmResinDailyInt +									Daily.Interpol.	-82.5 (-106.61, -58.39)	6.84e-10	P-Value	<2.2E-16	***
pmResin + pm.Daily.Intpltd + LAmph + LCocc + MHY - LAmph -									Cocaine	0.61 (0.24, 0.97)	0.0015			**
pmResin - AlcRt, data = EurDAnallConteIaaBdWImpGss, weights = sw1,									Income	0 (0, 0)	5.33e-05			***
effect = "twoways", model = "pooling")
									Interactive
Unbalanced Panel: n = 14, T = 3-10, N = 122									Rate ~ Tobacco * LM.Cannabis_x_Herb.THC_x_Daily.Interpol. * LM.Cannabis_x_Resin.THC + LM.Cannabis_x_Resin.THC_x_Daily.Interpol. + Alcohol + Daily.Interpol. + Amphetamines + Cocaine + Income
									LM.Cannabis_x_Herb.THC_x_Daily.Interpol.	-7.54 (-11.03, -4.05)	4.69e-05	Adj.R.Squared	0.0648	***
Residuals:									LM.Cannabis_x_Resin.THC	-19.5 (-28.05, -10.95)	1.92e-05	Statistic	15.1891	***
Min. 1st Qu. Median Mean 3rd Qu. Max.									LM.Cannabis_x_Resin.THC_x_Daily.Interpol.	3.95 (1.75, 6.15)	0.0006	Deg.Freedom	11110	***
-2.915 -0.335 -0.165 -0.088 0.186 3.481									Alcohol	0.11 (0.01, 0.21)	0.0343	P-Value	<2.2E-16	*
									Daily.Interpol.	-84.2 (-111.64, -56.76)	2.41e-08			***
Coefficients:									Cocaine	0.85 (0.47, 1.24)	2.92e-05			***
	Estimate	Std. Error	t-value	Pr(>|t|)					Income	0 (0, 0)	7.66e-05			***
(Intercept)	-1.588	0.765	-2.076	0.04017	*				Tobacco: LM.Cannabis_x_Herb.THC_x_Daily.Interpol.	0.18 (0.06, 0.3)	0.0043			**
TobRt	0.1301	0.0238	5.468	2.69e-07	***				Tobacco: LM.Cannabis_x_Resin.THC	0.79 (0.48, 1.09)	2.01e-06			***
LpmHerbDailyInt	-2.147	0.2585	-8.305	2.21e-13	***				LM.Cannabis_x_Herb.THC_x_Daily.Interpol.: LM.Cannabis_x_Resin.THC	122 (63.79, 180.21)	7.5e-05			***
LpmResinDailyInt	2.549	0.2922	8.721	2.45e-14	***				Tobacco: LM.Cannabis_x_Herb.THC_x_Daily.Interpol.: LM.Cannabis_x_Resin.THC	-5.32 (-7.91, -2.73)	9.82e-05			***
pm.Daily.Intpltd	-82.48	12.25	-6.734	6.84e-10	***
LCocc	0.6053	0.1857	3.259	0.00147	**				1 Lag
MHY	3.246e-05	7.733e-06	4.198	5.33e-05	***				Rate ~ Tobacco * LM.Cannabis_x_Herb.THC_x_Daily.Interpol. * LM.Cannabis_x_Resin.THC + LM.Cannabis_x_Resin.THC_x_Daily.Interpol. + Alcohol + Daily.Interpol. + Amphetamines + Cocaine + Income
---									LM.Cannabis_x_Herb.THC_x_Daily.Interpol.	-5.11 (-9.52, -0.7)	0.025593	Adj.R.Squared	-0.0609	*
Signif. codes: 0 ‘***’ 0.001 ‘**’ 0.01 ‘*’ 0.05 ‘.’ 0.1 ‘ ’ 1									Daily.Interpol.	-5.7 (-9.01, -2.39)	0.001076	Statistic	9.775	**
									Amphetamines	0.31 (0.03, 0.58)	0.031392	Deg.Freedom	9,98	*
Total Sum of Squares: 54.77									Cocaine	-0.42 (-0.6, -0.24)	1.37e-05	P-Value	1.61e-10	***
Residual Sum of Squares: 75.99									Income	0 (0, 0)	2.46e-05			***
R-Squared: 0.1855									Tobacco: LM.Cannabis_x_Herb.THC_x_Daily.Interpol.	0.43 (0.25, 0.61)	9.54e-06			***
Adj. R-Squared: 0.143									Tobacco: LM.Cannabis_x_Resin.THC	0.26 (0.13, 0.39)	0.000184			***
F-statistic: 21.9359 on 6 and 115 DF, p-value: < 2.2e-16									LM.Cannabis_x_Herb.THC_x_Daily.Interpol.: LM.Cannabis_x_Resin.THC	222 (128.9, 315.1)	9.28e-06			***
> # Interactive									Tobacco: LM.Cannabis_x_Herb.THC_x_Daily.Interpol.: LM.Cannabis_x_Resin.THC	-8.91 (-12.89, -4.93)	2.95e-05			***
> summary(plm(LAnomRt ~ TobRt * LpmHerbDailyInt * pmResin + LpmResinDailyInt + AlcRt + pm.Daily.Intpltd + LAmph + LCocc + MHY-TobRt -LAmph,						1			2 Lags
+ effect="twoways", model="pooling", weights = sw1, data = EurDAnallConteIaaBdWImpGss ))						1			Rate ~ Tobacco * LM.Cannabis_x_Herb.THC_x_Daily.Interpol. * LM.Cannabis_x_Resin.THC + LM.Cannabis_x_Resin.THC_x_Daily.Interpol. + Alcohol + Daily.Interpol. + Amphetamines + Cocaine + Income
Pooling Model									Tobacco	-0.1 (-0.16, -0.03)	0.0069	Adj.R.Squared	0.0044	**
									LM.Cannabis_x_Resin.THC	-30.64 (-48.34, -12.95)	0.0011	Statistic	11.2029	**
Call:									LM.Cannabis_x_Resin.THC_x_Daily.Interpol.	-5.5 (-9.08, -1.92)	0.0034	Deg.Freedom	9,84	**
plm(formula = LAnomRt ~ TobRt * LpmHerbDailyInt * pmResin + LpmResinDailyInt +									Daily.Interpol.	-102.96 (-146.98, -58.94)	1.57e-05	P-Value	2.62e-11	***
AlcRt + pm.Daily.Intpltd + LAmph + LCocc + MHY - TobRt -									Amphetamines	0.45 (0.13, 0.77)	0.0069			**
LAmph, data = EurDAnallConteIaaBdWImpGss, weights = sw1,									Cocaine	0.81 (0.21, 1.41)	0.0094			**
effect = "twoways", model = "pooling")									Tobacco: LM.Cannabis_x_Herb.THC_x_Daily.Interpol.	0.19 (0.05, 0.32)	0.0097			**
									Tobacco: LM.Cannabis_x_Resin.THC	1.29 (0.62, 1.95)	0.0003			***
Unbalanced Panel: n = 14, T = 3-10, N = 122									LM.Cannabis_x_Herb.THC_x_Daily.Interpol.: LM.Cannabis_x_Resin.THC	37.24 (27.37, 47.11)	9.78e-11			***
Residuals:
Min. 1st Qu. Median Mean 3rd Qu. Max.
-2.0936 -0.3266 -0.1028 -0.0236 0.1397 2.7174
Coefficients:
	Estimate	Std. Error	t-value	Pr(>|t|)
(Intercept)	0.6244	0.6792	0.919	0.359925
LpmHerbDailyInt	-7.541	1.779	-4.239	4.69e-05	***
pmResin	-19.48	4.361	-4.468	1.92e-05	***
LpmResinDailyInt	3.951	1.118	3.533	0.000603	***
AlcRt	0.1102	0.05141	2.143	0.034334	*
pm.Daily.Intpltd	-84.24	14.01	-6.014	2.41e-08	***
LCocc	0.8534	0.1957	4.362	2.92e-05	***
MHY	2.331e-05	5.674e-06	4.109	7.66e-05	***
TobRt:LpmHerbDailyInt	0.1803	0.06178	2.919	0.004265	**
TobRt:pmResin	0.7849	0.1564	5.019	2.01e-06	***
LpmHerbDailyInt:pmResin	122.3	29.71	4.115	7.5e-05	***
TobRt:LpmHerbDailyInt:pmResin	-5.32	1.316	-4.043	9.82e-05	***
---
Signif. codes: 0 ‘***’ 0.001 ‘**’ 0.01 ‘*’ 0.05 ‘.’ 0.1 ‘ ’ 1
Total Sum of Squares: 54.77
Residual Sum of Squares: 64.7
R-Squared: 0.1499
Adj. R-Squared: 0.06486
F-statistic: 15.1891 on 11 and 110 DF, p-value: < 2.2e-16
> # 1 Lags
>
> summary(plm(LAnomRt ~ lag(TobRt,1) * lag(LpmHerbDailyInt,1) * lag(pmResin,1) + lag(LpmResinDailyInt,1) + lag(AlcRt,1) +
+ lag(pm.Daily.Intpltd,1) + lag(LAmph,1) + lag(LCocc,1) + lag(MHY,1)-lag(TobRt, 1) -lag(pmResin, 1)-lag(AlcRt, 1)-lag(pm.Daily.Intpltd, 1) ,
+ effect="twoways", model="pooling", weights = sw1, data = EurDAnallConteIaaBdWImpGss ))
Pooling Model
									LAnomRt ~ lag(TobRt,1) * lag(LpmHerbDailyInt,1) * lag(pmResin,1) + lag(LpmResinDailyInt,1) + lag(AlcRt,1) + lag(pm.Daily.Intpltd,1) + lag(LAmph,1) + lag(LCocc,1) + lag(MHY,1)
Call:
plm(formula = LAnomRt ~ lag(TobRt, 1) * lag(LpmHerbDailyInt,
1) * lag(pmResin, 1) + lag(LpmResinDailyInt, 1) + lag(AlcRt,
1) + lag(pm.Daily.Intpltd, 1) + lag(LAmph, 1) + lag(LCocc,
1) + lag(MHY, 1) - lag(TobRt, 1) - lag(pmResin, 1) - lag(AlcRt,
1) - lag(pm.Daily.Intpltd, 1), data = EurDAnallConteIaaBdWImpGss,
weights = sw1, effect = "twoways", model = "pooling")
Unbalanced Panel: n = 14, T = 2-9, N = 108
Residuals:
Min. 1st Qu. Median Mean 3rd Qu. Max.
-3.169 -0.241 0.071 0.030 0.392 3.540
Coefficients:
	Estimate	Std. Error	t-value	Pr(>|t|)
(Intercept)	0.3473	0.2354	1.475	0.143423
lag(LpmHerbDailyInt, 1)	-5.105	2.252	-2.267	0.025593	*
lag(LpmResinDailyInt, 1)	-5.701	1.692	-3.37	0.001076	**
lag(LAmph, 1)	0.3078	0.141	2.183	0.031392	*
lag(LCocc, 1)	-0.4214	0.09202	-4.579	1.37e-05	***
lag(MHY, 1)	1.882e-05	4.248e-06	4.43	2.46e-05	***
lag(TobRt, 1):lag(LpmHerbDailyInt, 1)	0.4312	0.09232	4.671	9.54e-06	***
lag(TobRt, 1):lag(pmResin, 1)	0.2612	0.06718	3.888	0.000184	***
lag(LpmHerbDailyInt, 1):lag(pmResin, 1)	222.2	47.5	4.678	9.28e-06	***
lag(TobRt, 1):lag(LpmHerbDailyInt, 1):lag(pmResin, 1)	-8.91	2.033	-4.383	2.95e-05	***
---
Signif. codes: 0 ‘***’ 0.001 ‘**’ 0.01 ‘*’ 0.05 ‘.’ 0.1 ‘ ’ 1
Total Sum of Squares: 47.92
Residual Sum of Squares: 82.73
R-Squared: 0.02834
Adj. R-Squared: -0.06089
F-statistic: 9.74969 on 9 and 98 DF, p-value: 1.605e-10
> # 2 Lags
> summary(plm(LAnomRt ~ lag(TobRt,2) * lag(LpmHerbDailyInt,2) * lag(pmResin,2) + lag(LpmResinDailyInt,2) + lag(AlcRt,2) +
+ lag(pm.Daily.Intpltd,2) + lag(LAmph,2) + lag(LCocc,2) + lag(MHY,2)-lag(LpmHerbDailyInt, 2)-lag(MHY, 2)-lag(TobRt, 2):lag(LpmHerbDailyInt, 2):lag(pmResin, 2) -lag(AlcRt, 2) ,
+ effect="twoways", model="pooling", weights = sw1, data = EurDAnallConteIaaBdWImpGss ))
Pooling Model
Call:									LAnomRt ~ lag(TobRt,2) * lag(LpmHerbDailyInt,2) * lag(pmResin,2) + lag(LpmResinDailyInt,2) + lag(AlcRt,2) + lag(pm.Daily.Intpltd,2) + lag(LAmph,2) + lag(LCocc,2) + lag(MHY,2)
plm(formula = LAnomRt ~ lag(TobRt, 2) * lag(LpmHerbDailyInt,
2) * lag(pmResin, 2) + lag(LpmResinDailyInt, 2) + lag(AlcRt,
2) + lag(pm.Daily.Intpltd, 2) + lag(LAmph, 2) + lag(LCocc,
2) + lag(MHY, 2) - lag(LpmHerbDailyInt, 2) - lag(MHY, 2) -
lag(TobRt, 2):lag(LpmHerbDailyInt, 2):lag(pmResin, 2) - lag(AlcRt,
2), data = EurDAnallConteIaaBdWImpGss, weights = sw1, effect = "twoways",
model = "pooling")
Unbalanced Panel: n = 14, T = 1-8, N = 94
Residuals:
Min. 1st Qu. Median Mean 3rd Qu. Max.
-2.786 -0.352 0.024 0.026 0.406 3.790
Coefficients:
	Estimate	Std. Error	t-value	Pr(>|t|)
(Intercept)	5.06292	0.92961	5.446	5.02e-07	***
lag(TobRt, 2)	-0.09538	0.03445	-2.769	0.00692	**
lag(pmResin, 2)	-30.643	9.02708	-3.395	0.001051	**
lag(LpmResinDailyInt, 2)	-5.50076	1.82566	-3.013	0.003418	**
lag(pm.Daily.Intpltd, 2)	-102.962	22.4594	-4.584	1.57e-05	***
lag(LAmph, 2)	0.45025	0.16248	2.771	0.006878	**
lag(LCocc, 2)	0.81173	0.30528	2.659	0.009384	**
lag(TobRt, 2):lag(LpmHerbDailyInt, 2)	0.18563	0.07012	2.647	0.00969	**
lag(TobRt, 2):lag(pmResin, 2)	1.2862	0.34074	3.775	0.000298	***
lag(LpmHerbDailyInt, 2):lag(pmResin, 2)	37.2403	5.03691	7.393	9.78e-11	***
---
Signif. codes: 0 ‘***’ 0.001 ‘**’ 0.01 ‘*’ 0.05 ‘.’ 0.1 ‘ ’ 1
Total Sum of Squares: 44.38
Residual Sum of Squares: 68.73
R-Squared: 0.1008
Adj. R-Squared: 0.004429
F-statistic: 11.2029 on 9 and 84 DF, p-value: 2.625e-11

## Sheet: ST9 Omp plm
>									Parameters			Model Parameters
> ### Omphalocele									Term	Estimate (C.I.)	P-Value	Parameter	Value
>
> # Additive									Additive
> summary(plm(LAnomRt ~ TobRt + AlcRt + LpmHerbDailyInt + LpmResinDailyInt + Resin + pmResin + LAmph + LCocc + MHY-AlcRt-LpmResinDailyInt -LpmHerbDailyInt-LAmph-TobRt-Resin,						1			Rate ~ Tobacco + Alcohol + LM.Cannabis_x_Herb.THC_x_Daily.Interpol. + LM.Cannabis_x_Resin.THC_x_Daily.Interpol. + Resin + LM.Cannabis_x_Resin.THC + Amphetamines + Cocaine + Income
+ effect="twoways", model="pooling", weights = sw1, data = EurDAnallConteIaaBdWImpOmf))						1			LM.Cannabis_x_Resin.THC	0.93 (0.59, 1.27)	4.77e-07	Adj.R.Squared	0.0044	***
Pooling Model									Cocaine	-0.14 (-0.26, -0.03)	0.0151	Statistic	11.2029	*
									Income	0 (0, 0)	1.14e-09	Deg.Freedom	9,84	***
Call:												P-Value	2.62e-11
plm(formula = LAnomRt ~ TobRt + AlcRt + LpmHerbDailyInt + LpmResinDailyInt +
Resin + pmResin + LAmph + LCocc + MHY - AlcRt - LpmResinDailyInt -									Interactive
LpmHerbDailyInt - LAmph - TobRt - Resin, data = EurDAnallConteIaaBdWImpOmf,									Rate ~ Tobacco * LM.Cannabis_x_Resin.THC * LM.Cannabis_x_Resin.THC_x_Daily.Interpol. + LM.Cannabis_x_Herb.THC_x_Daily.Interpol. + Herb + Alcohol + + Amphetamines + Cocaine + Income
weights = sw1, effect = "twoways", model = "pooling")									Tobacco	0.09 (0.04, 0.14)	0.0004	Adj.R.Squared	0.1281	***
									LM.Cannabis_x_Resin.THC	9.41 (2.84, 15.98)	0.0059	Statistic	18.2407	**
Unbalanced Panel: n = 14, T = 3-10, N = 122									Cocaine	-0.29 (-0.43, -0.16)	4.97e-05	Deg.Freedom	5116	***
									Income	0 (0, 0)	1.8e-07	P-Value	2.52e-13	***
Residuals:									Tobacco: LM.Cannabis_x_Resin.THC	-0.34 (-0.61, -0.07)	0.0153			*
Min. 1st Qu. Median Mean 3rd Qu. Max.
-3.501 -0.200 0.145 0.133 0.472 2.565									2 Lags
									Rate ~ Tobacco * LM.Cannabis_x_Resin.THC * LM.Cannabis_x_Resin.THC_x_Daily.Interpol. + Herb + Alcohol + LM.Cannabis_x_Herb.THC_x_Daily.Interpol. + Amphetamines + Cocaine + Income
Coefficients:									LM.Cannabis_x_Resin.THC	1.25 (0.76, 1.74)	2.3e-06	Adj.R.Squared	-0.0199	***
	Estimate	Std. Error	t-value	Pr(>|t|)					Cocaine	-0.17 (-0.31, -0.04)	0.0155	Statistic	16.348	*
(Intercept)	0.5938	0.09136	6.499	2.02e-09	***							Deg.Freedom	2,91
pmResin	0.9265	0.1738	5.331	4.77e-07	***							P-Value	8.59e-07
LCocc	-0.1439	0.05838	-2.465	0.0151	*
MHY	1.864e-05	2.818e-06	6.616	1.14e-09	***
---
Signif. codes: 0 ‘***’ 0.001 ‘**’ 0.01 ‘*’ 0.05 ‘.’ 0.1 ‘ ’ 1
Total Sum of Squares: 59.18
Residual Sum of Squares: 63.32
R-Squared: 0.2097
Adj. R-Squared: 0.1896
F-statistic: 23.7248 on 3 and 118 DF, p-value: 4.369e-12
> # Interactive
> summary(plm(LAnomRt ~ TobRt * pmResin * LpmResinDailyInt + LpmHerbDailyInt + Herb + AlcRt + + LAmph + LCocc + MHY-LpmHerbDailyInt-TobRt:pmResin:LpmResinDailyInt-TobRt:LpmResinDailyInt-LpmHerbDailyInt-LAmph-Herb-AlcRt-LpmResinDailyInt -pmResin:LpmResinDailyInt,
+ effect="twoways", model="pooling", weights = sw1, data = EurDAnallConteIaaBdWImpOmf))
Pooling Model
Call:
plm(formula = LAnomRt ~ TobRt * pmResin * LpmResinDailyInt +
LpmHerbDailyInt + Herb + AlcRt + +LAmph + LCocc + MHY - LpmHerbDailyInt -
TobRt:pmResin:LpmResinDailyInt - TobRt:LpmResinDailyInt -
LpmHerbDailyInt - LAmph - Herb - AlcRt - LpmResinDailyInt -
pmResin:LpmResinDailyInt, data = EurDAnallConteIaaBdWImpOmf,
weights = sw1, effect = "twoways", model = "pooling")
Unbalanced Panel: n = 14, T = 3-10, N = 122
Residuals:
Min. 1st Qu. Median Mean 3rd Qu. Max.
-2.7974 -0.2241 0.1222 0.0736 0.4208 2.5803
Coefficients:
	Estimate	Std. Error	t-value	Pr(>|t|)
(Intercept)	-1.958	0.7211	-2.716	0.007629	**
TobRt	0.09069	0.025	3.627	0.000427	***
pmResin	9.408	3.352	2.807	0.005872	**
LCocc	-0.2923	0.06936	-4.215	4.97e-05	***
MHY	3.352e-05	6.036e-06	5.554	1.8e-07	***
TobRt:pmResin	-0.3385	0.1375	-2.462	0.015279	*
---
Signif. codes: 0 ‘***’ 0.001 ‘**’ 0.01 ‘*’ 0.05 ‘.’ 0.1 ‘ ’ 1
Total Sum of Squares: 59.18
Residual Sum of Squares: 56.83
R-Squared: 0.1641
Adj. R-Squared: 0.1281
F-statistic: 18.2407 on 5 and 116 DF, p-value: 2.525e-13
> # 2 Lags
> summary(plm(LAnomRt ~ lag(TobRt,2) * lag(pmResin,2) * lag(LpmResinDailyInt,2) + lag(Herb,2) + lag(AlcRt,2) +
+ lag(LpmHerbDailyInt,2) + lag(LAmph,2) + lag(LCocc,2) + lag(MHY,2)-lag(TobRt, 2):lag(pmResin, 2):lag(LpmResinDailyInt, 2)-lag(pmResin, 2):lag(LpmResinDailyInt, 2)-lag(TobRt, 2):lag(LpmResinDailyInt, 2) -lag(Herb, 2)-lag(LpmHerbDailyInt, 2)-lag(LpmResinDailyInt, 2)-lag(AlcRt, 2)-lag(LAmph, 2)-lag(TobRt, 2) -lag(MHY, 2) -lag(TobRt, 2):lag(pmResin, 2) ,
+ effect="twoways", model="pooling", weights = sw1, data = EurDAnallConteIaaBdWImpOmf))
Pooling Model
										LAnomRt ~ lag(TobRt,2) * lag(pmResin,2) * lag(LpmResinDailyInt,2) + lag(Herb,2) + lag(AlcRt,2) + lag(LpmHerbDailyInt,2) + lag(LAmph,2) + lag(LCocc,2) + lag(MHY,2)
Call:
plm(formula = LAnomRt ~ lag(TobRt, 2) * lag(pmResin, 2) * lag(LpmResinDailyInt,
2) + lag(Herb, 2) + lag(AlcRt, 2) + lag(LpmHerbDailyInt,
2) + lag(LAmph, 2) + lag(LCocc, 2) + lag(MHY, 2) - lag(TobRt,
2):lag(pmResin, 2):lag(LpmResinDailyInt, 2) - lag(pmResin,
2):lag(LpmResinDailyInt, 2) - lag(TobRt, 2):lag(LpmResinDailyInt,
2) - lag(Herb, 2) - lag(LpmHerbDailyInt, 2) - lag(LpmResinDailyInt,
2) - lag(AlcRt, 2) - lag(LAmph, 2) - lag(TobRt, 2) - lag(MHY,
2) - lag(TobRt, 2):lag(pmResin, 2), data = EurDAnallConteIaaBdWImpOmf,
weights = sw1, effect = "twoways", model = "pooling")
Unbalanced Panel: n = 14, T = 1-8, N = 94
Residuals:
Min. 1st Qu. Median Mean 3rd Qu. Max.
-3.769 -0.241 0.148 0.134 0.641 2.280
Coefficients:
	Estimate	Std. Error	t-value	Pr(>|t|)
(Intercept)	1.16879	0.05941	19.673	< 2e-16	***
lag(pmResin, 2)	1.24971	0.24767	5.046	2.3e-06	***
lag(LCocc, 2)	-0.17496	0.0709	-2.468	0.0155	*
---
Signif. codes: 0 ‘***’ 0.001 ‘**’ 0.01 ‘*’ 0.05 ‘.’ 0.1 ‘ ’ 1
Total Sum of Squares: 47.22
Residual Sum of Squares: 66.27
R-Squared: 0.001965
Adj. R-Squared: -0.01997
F-statistic: 16.348 on 2 and 91 DF, p-value: 8.594e-07

## Sheet: ST10 Dia plm
> #############################									Parameters			Model Parameters
> ### Diaphragmatic Hernia									Term	Estimate (C.I.)	P-Value	Parameter	Value
>
> # Additive									Additive
> summary(plm(LAnomRt ~ TobRt + AlcRt + LpmHerbDailyInt + LpmResinDailyInt + Resin + pm + LAmph + LCocc + MHY-TobRt-AlcRt -LAmph-Resin,						1			Rate ~ Tobacco + Alcohol + LM.Cannabis_x_Herb.THC_x_Daily.Interpol. + LM.Cannabis_x_Resin.THC_x_Daily.Interpol. + Resin + LM.Cannabis + Amphetamines + Cocaine + Income
+ effect="twoways", model="pooling", weights = sw1, data = EurDAnallConteIaaBdWImpDiH))						1			LM.Cannabis_x_Herb.THC_x_Daily.Interpol.	-0.62 (-1.11, -0.14)	0.0134	Adj.R.Squared	0.0701	*
Pooling Model									LM.Cannabis_x_Resin.THC_x_Daily.Interpol.	0.68 (0.14, 1.23)	0.0162	Statistic	20.1286	*
									LM.Cannabis	17.4 (5.64, 29.16)	0.0044	Deg.Freedom	5116	**
Call:									Resin	-0.54 (-0.9, -0.18)	0.0037	P-Value	2.06e-14	**
plm(formula = LAnomRt ~ TobRt + AlcRt + LpmHerbDailyInt + LpmResinDailyInt +									Income	0 (0, 0)	7.15e-07			***
Resin + pm + LAmph + LCocc + MHY - TobRt - AlcRt - LAmph -
Resin, data = EurDAnallConteIaaBdWImpDiH, weights = sw1,									Interactive
effect = "twoways", model = "pooling")									Rate ~ Tobacco * LM.Cannabis_x_Herb.THC_x_Daily.Interpol. * LM.Cannabis_x_Herb.THC + LM.Cannabis_x_Resin.THC_x_Daily.Interpol. + Alcohol + LM.Cannabis + Amphetamines + Cocaine + Income
									LM.Cannabis_x_Herb.THC	48.53 (25.7, 71.37)	5.96e-05	Adj.R.Squared	0.0195	***
Unbalanced Panel: n = 14, T = 3-10, N = 122									Tobacco: LM.Cannabis_x_Herb.THC_x_Daily.Interpol.	-0.01 (-0.01, 0)	0.0402	Statistic	27.0051	*
									Tobacco: LM.Cannabis_x_Herb.THC	-2.06 (-2.83, -1.3)	6.07e-07	Deg.Freedom	4117	***
Residuals:									Tobacco: LM.Cannabis_x_Herb.THC_x_Daily.Interpol.: LM.Cannabis_x_Herb.THC	0.74 (0.09, 1.38)	0.0281	P-Value	7.04e-16	*
Min. 1st Qu. Median Mean 3rd Qu. Max.
-5.560 -0.217 0.072 0.099 0.507 4.540									2 Lags
									Rate ~ Tobacco * LM.Cannabis_x_Herb.THC + LM.Cannabis_x_Resin.THC_x_Daily.Interpol. + LM.Cannabis_x_Herb.THC_x_Daily.Interpol. + Alcohol + LM.Cannabis + Amphetamines + Cocaine + Income
Coefficients:									LM.Cannabis_x_Resin.THC_x_Daily.Interpol.	2.11 (1.7, 2.51)	<2.2E-16	Adj.R.Squared	0.0868	***
	Estimate	Std. Error	t-value	Pr(>|t|)					LM.Cannabis_x_Herb.THC_x_Daily.Interpol.	-1.86 (-2.26, -1.46)	1.75e-14	Statistic	39.3953	***
(Intercept)	-0.4905	0.431	-1.138	0.25746					Alcohol	-0.13 (-0.2, -0.07)	0.0002	Deg.Freedom	3,90	***
LpmHerbDailyInt	-0.6232	0.2481	-2.512	0.01338	*							P-Value	2.35e-16
LpmResinDailyInt	0.6835	0.2801	2.44	0.01619	*
pm	17.42	6.001	2.903	0.00443	**
LCocc	-0.5421	0.1831	-2.961	0.00372	**
MHY	2.879e-05	5.49e-06	5.244	7.15e-07	***
---
Signif. codes: 0 ‘***’ 0.001 ‘**’ 0.01 ‘*’ 0.05 ‘.’ 0.1 ‘ ’ 1
Total Sum of Squares: 51.59
Residual Sum of Squares: 95.24
R-Squared: 0.1085
Adj. R-Squared: 0.07007
F-statistic: 20.1286 on 5 and 116 DF, p-value: 2.06e-14
> # Interactive
> summary(plm(LAnomRt ~ TobRt * LpmHerbDailyInt * pmHerb + LpmResinDailyInt + AlcRt + pm + LAmph + LCocc + MHY-LAmph -MHY-LpmHerbDailyInt-LpmResinDailyInt-TobRt-LpmHerbDailyInt:pmHerb -AlcRt-LCocc-pm,
+ effect="twoways", model="pooling", weights = sw1, data = EurDAnallConteIaaBdWImpDiH))
Pooling Model
Call:
plm(formula = LAnomRt ~ TobRt * LpmHerbDailyInt * pmHerb + LpmResinDailyInt +
AlcRt + pm + LAmph + LCocc + MHY - LAmph - MHY - LpmHerbDailyInt -
LpmResinDailyInt - TobRt - LpmHerbDailyInt:pmHerb - AlcRt -
LCocc - pm, data = EurDAnallConteIaaBdWImpDiH, weights = sw1,
effect = "twoways", model = "pooling")
Unbalanced Panel: n = 14, T = 3-10, N = 122
Residuals:
Min. 1st Qu. Median Mean 3rd Qu. Max.
-4.760 -0.280 0.113 0.067 0.415 4.841
Coefficients:
	Estimate	Std. Error	t-value	Pr(>|t|)
(Intercept)	1.18937	0.152849	7.781	3.14e-12	***
pmHerb	48.5328	11.65	4.166	5.96e-05	***
TobRt:LpmHerbDailyInt	-0.005912	0.00285	-2.075	0.0402	*
TobRt:pmHerb	-2.0623	0.390685	-5.279	6.07e-07	***
TobRt:LpmHerbDailyInt:pmHerb	0.735286	0.330747	2.223	0.0281	*
---
Signif. codes: 0 ‘***’ 0.001 ‘**’ 0.01 ‘*’ 0.05 ‘.’ 0.1 ‘ ’ 1
Total Sum of Squares: 51.59
Residual Sum of Squares: 92.49
R-Squared: 0.05189
Adj. R-Squared: 0.01947
F-statistic: 27.0051 on 4 and 117 DF, p-value: 7.04e-16
> # 2 Lags
> summary(plm(LAnomRt ~ lag(TobRt,2) * lag(pmHerb,2) + lag(LpmResinDailyInt,2) + lag(LpmHerbDailyInt,2) + lag(AlcRt,2) +
+ lag(pm,2) + lag(LAmph,2) + lag(LCocc,2) + lag(MHY,2)-lag(pmHerb, 2) -lag(LAmph, 2)-lag(TobRt, 2):lag(pmHerb, 2)-lag(TobRt, 2)-lag(pm, 2)-lag(MHY, 2)-lag(LCocc, 2) ,
+ effect="twoways", model="pooling", weights = sw1, data = EurDAnallConteIaaBdWImpDiH))
Pooling Model
Call:										LAnomRt ~ lag(TobRt,2) * lag(pmHerb,2) + lag(LpmResinDailyInt,2) + lag(LpmHerbDailyInt,2) + lag(AlcRt,2) + lag(pm,2) + lag(LAmph,2) + lag(LCocc,2) + lag(MHY,2)
plm(formula = LAnomRt ~ lag(TobRt, 2) * lag(pmHerb, 2) + lag(LpmResinDailyInt,
2) + lag(LpmHerbDailyInt, 2) + lag(AlcRt, 2) + lag(pm, 2) +
lag(LAmph, 2) + lag(LCocc, 2) + lag(MHY, 2) - lag(pmHerb,
2) - lag(LAmph, 2) - lag(TobRt, 2):lag(pmHerb, 2) - lag(TobRt,
2) - lag(pm, 2) - lag(MHY, 2) - lag(LCocc, 2), data = EurDAnallConteIaaBdWImpDiH,
weights = sw1, effect = "twoways", model = "pooling")
Unbalanced Panel: n = 14, T = 1-8, N = 94
Residuals:
Min. 1st Qu. Median Mean 3rd Qu. Max.
-4.417 -0.370 0.020 -0.090 0.178 4.847
Coefficients:
	Estimate	Std. Error	t-value	Pr(>|t|)
(Intercept)	2.841	0.3902	7.28	1.21e-10	***
lag(LpmResinDailyInt, 2)	2.1057	0.2062	10.213	< 2e-16	***
lag(LpmHerbDailyInt, 2)	-1.8585	0.2033	-9.141	1.75e-14	***
lag(AlcRt, 2)	-0.133	0.0339	-3.924	0.00017	***
---
Signif. codes: 0 ‘***’ 0.001 ‘**’ 0.01 ‘*’ 0.05 ‘.’ 0.1 ‘ ’ 1
Total Sum of Squares: 40.28
Residual Sum of Squares: 70.96
R-Squared: 0.1163
Adj. R-Squared: 0.08685
F-statistic: 39.3953 on 3 and 90 DF, p-value: 2.365e-16

## Sheet: ST11 Wilcox
	Comparison	W-Statistic	alternative	P-Value
	mEV, Daily_v_Herb	8	two.sided	0.545455
	mEV, Daily_v_Resin	17	two.sided	0.111111
	mEV, Herb_v_Resin	99	two.sided	0.504716
	EVESt, Daily_v_Herb	10	two.sided	0.181818
	EVEst, Daily_v_Resin	17	two.sided	0.111111
	EVEst, Herb_v_Resin	103	two.sided	0.386287
